# Supplementary material for: Behavioural Development of Three Former Pet Chimpanzees a Decade after Arrival at the MONA Sanctuary
Source: Animals (Basel). 2022 Jan 7;12(2):138. doi: 10.3390/ani12020138 (PMC8772579; doi:10.3390/ani12020138)
Supplement: Supplementary file 1 [file animals-12-00138-s001.zip]

Archive with 1 entries (1 files):
- animals-1496086-supplementary.pdf
